# Supplementary material for: The Diversity and Geographic Distribution of Cultivable Bacillus-Like Bacteria Across Black Soils of Northeast China
Source: Front Microbiol. 2019 Jun 21;10:1424. doi: 10.3389/fmicb.2019.01424 (PMC6598460; doi:10.3389/fmicb.2019.01424)
Supplement: TABLE S2 — Relative abundance (%) of Bacillus-like bacterial communities at family and genus levels across all soil samples. [file Table_2.XLSX]

## Sheet: Sheet1
Table S2 Relative abundance (%) of Bacillus communities at family and genus levels across all soil samples.
	Sampling locations
Taxon	CT1	CT2	LS	GZL	CC	DH1	DH2	YS	FY	SC	HEB	HL1	BY	SH	SL	HL	BQ	KD	BA	WC1	WC2	NH1	NH2	NJ1	NJ2	NJ3	Average
Family
Bacillaceae	51.8816	95.547	96.7478	37.1931	32.7544	36.5677	41.1779	17.7871	99.9678	18.9236	89.2356	82.799	95.7864	48.1684	45.5845	29.8024	38.1116	30.56	46.746	38.2116	78.6891	58.747	41.4496	50.6808	54.805	45.7668	53.9881
Paenibacillaceae	47.9218	3.80615	2.02995	3.31296	60.7412	38.1902	43.1007	81.055	0.00714771	80.7012	7.93753	13.9273	0.796969	20.3996	47.2142	57.6248	9.84597	51.4385	43.0578	33.9409	17.9407	38.058	54.7514	43.5903	37.0895	48.2184	34.1038
Planococcaceae	0.196562	0.646868	1.22226	59.4225	2.22651	24.7918	15.6428	1.15078	0.025017	0.375255	2.82692	3.27365	3.4166	31.307	7.20132	12.5514	52.0425	18.0015	10.1962	27.8475	3.27008	3.19503	3.78471	5.72889	8.10193	6.00407	11.7096
Staphylococcaceae	0	0	0	0.0714771	4.2779	0.450306	0.0786248	0	0	0	0	0	0	0.00714771	0	0.0214431	0	0	0	0	0.100068	0	0.0142954	0	0.00357385	0.0107216	0.193675
Thermoactinomycetaceae	0	0	0	0	0	0	0	0.00714771	0	0	0	0	0	0.117937	0	0	0	0	0	0	0	0	0	0	0	0	0.00481096
Genus
Aneurinibacillus	0	0	0	0	0	0	0	0	0	0	0	0	0	0	0	0	0	0	0	0	0	0	0	0	0	0.0214431	0.000824735
Bacillus	51.8816	95.547	96.7335	36.6677	32.7544	36.5677	41.1779	17.7871	99.9678	16.6113	89.1498	82.799	95.7793	48.1684	45.1842	29.8024	38.1116	30.56	45.8704	38.2116	78.6891	58.7434	41.4496	50.6772	54.805	45.513	53.8158
Bhargavaea	0	0	0.00714771	0.875594	0.13938	0.171545	0.0107216	0.00714771	0	0.00357385	0	0.025017	0.025017	0.757657	0.403845	0.150102	1.4081	0.0214431	0.0214431	0.15725	0.0321647	0.0893463	0.0607555	0.0464601	0.0428862	0.0679032	0.174019
Brevibacillus	47.4822	0.0357385	0.00714771	0.746935	41.5175	34.1267	0.00357385	1.18295	0	78.7892	5.69315	0.00357385	0.117937	5.43226	0.167971	5.82538	2.37304	3.44877	0.564669	2.8162	0.586112	8.07691	2.24438	1.92988	2.46239	20.1994	10.2244
Chungangia	0	0	0	0.00357385	0	0	0	0	0	0.00357385	0.00357385	0.00714771	0	0.00357385	0.00357385	0	0.00357385	0.00357385	0	0.0107216	0	0	0	0	0.00714771	0	0.00192438
Cohnella	0	0	0	0.0107216	0	0.00714771	0	0	0	0	0	0	0	0	1.63682	0.107216	2.13359	0	0	0	0	5.21068	0.632572	0.0321647	0	0	0.375804
Fictibacillus	0	0	0.0142954	0.525356	0	0	0	0	0	2.31228	0.0857725	0	0.00714771	0	0.400272	0	0	0	0.875594	0	0	0.00357385	0	0.00357385	0	0.253744	0.17237
Lysinibacillus	0.0536078	0.050034	0.103642	2.83049	0.00714771	0.939924	0.0178693	1.02212	0.025017	0.0786248	1.14721	0.378828	1.75119	8.78453	1.61181	4.71749	0.300204	15.1603	7.82674	16.7935	2.96272	2.21222	3.45592	4.69604	5.65741	2.49812	3.27241
Paenibacillus	0.439584	3.77042	2.0228	2.55531	19.2238	4.05632	43.0971	79.8721	0.00714771	1.91201	2.24438	13.9237	0.679032	14.9673	45.4094	51.6922	5.33934	47.9897	42.4931	31.1247	17.3546	24.7704	51.8745	41.6282	34.6271	27.9976	23.5028
Planococcaceae_Unclassified	0.00714771	0.00714771	0.0178693	0.0214431	0.0643294	0.025017	0	0.0107216	0	0.00357385	0.0142954	0.0142954	0.0178693	0.0857725	0.0643294	0.050034	0.0393124	0.0214431	0.0178693	0.0536078	0.0893463	0.0357385	0.0428862	0.0142954	0.0464601	0.0214431	0.0302403
Planococcus	0	0	0	0.00357385	0	0	0	0	0	0	0	0.00357385	0.00357385	0.0357385	0	0	0	0.00714771	0.00357385	0.025017	0	0	0	0	0	0	0.00316149
Psychrobacillus	0.0214431	0.0107216	0.00714771	1.44026	0	0.0178693	0.0178693	0	0	0	0.521783	0.714771	0.15725	5.75033	0.18584	2.07641	0.0786248	2.50885	1.98349	8.84529	0.0214431	0.00357385	0.0178693	0.0214431	1.31875	0.0357385	0.990645
Risungbinella	0	0	0	0	0	0	0	0.00714771	0	0	0	0	0	0.117937	0	0	0	0	0	0	0	0	0	0	0	0	0.00481096
Solibacillus	0	0	0.00714771	0.0321647	0	0.0178693	0.0107216	0.00357385	0	0	0.0178693	0.0571817	0.0750509	0.100068	0.0214431	0.0714771	0	0.171545	0.0714771	1.3116	0.0178693	0.00714771	0.0536078	0.0357385	0.764805	2.10857	0.190651
Sporosarcina	0.114363	0.578964	1.0793	54.2154	2.01565	23.6196	15.5856	0.107216	0	0.285908	1.12219	2.07284	1.38666	15.7893	4.91047	5.48587	50.2126	0.107216	0.271613	0.650441	0.146528	0.847003	0.153676	0.914907	0.264465	1.27229	7.04654
Staphylococcus	0	0	0	0.0714771	4.2779	0.450306	0.0786248	0	0	0	0	0	0	0.00714771	0	0.0214431	0	0	0	0	0.100068	0	0.0142954	0	0.00357385	0.0107216	0.193675
